# Supplementary material for: The Circadian Transcription Factor CLOCK Modulates Oxidative Stress Resistance via the ACHL–Relish Axis in Drosophila
Source: Adv Sci (Weinh). 2025 Oct 30;13(4):e14388. doi: 10.1002/advs.202514388 (PMC12822383; doi:10.1002/advs.202514388)
Supplement: Supplementary file 2 — Supplemental Table 1 [file ADVS-13-e14388-s003.xlsx]

## Sheet: Sheet1
	Primers for QPCR in Drosophila Melanogaster
	Genes	Forward（5’ to 3’）	Reverse（5’ to 3’）
	clk	GCCTCGGAAAGTATTACCTCCC	CCATCTCATAGGCCAGGTCATA
	Achilles	CATTGGGGACTCGGATGAATC	ATCCATCTGGTGCTTACGGAA
	tim	ATGGACTGGTTACTAGCAACTCC	GGTCCTCATAGGTGAGCTTGT
	cyc	CAGGAGTTCTGCGAAAATATGGA	ACGTGTTCATCTTGTCCCGAC
	per	GACTCGGCCTACTCGAACAG	CGCGACTTATCCTTGTTGCG
	Relish	TTCCGCTTTCGGTACAAGAGC	CTCCGGGAAGGTTTTGGGC
	Drosomycin	CTGGGACAACGAGACCTGTC	ATCCTTCGCACCAGCACTTC
	Drosocin	CTTGCGTTTTTGCCATGGGT	GGCAGCTTGAGTCAGGTGAT
	Attacin A	CCTTGACGCACAGCAACTTC	CCGATCCCGTGAGATCCAAG
	Metchnikowin	ATGCAACTTAATCTTGGAGCGA	GACGGCCTCGTATCGAAAATG
	rpl32	CCGCTTCAAGGGACAGTATC	ACGTTGTGCACCAGGAACTT
	Primers for RIP- qPCR
	Genes	Forward（5’ to 3’）	Reverse（5’ to 3’）
	Relish-1	AAACGAATGGTCAGCCATC	TCCAGGTCGTAGTACTGATTC
	Relish-2	ACGTGTACATCGAGCTCATTC	AGCGAGTTATTAGAGCTTTCTG
	Relish-3	ACGCTCCTGCACGAAGTG	TACCCAGCAAAGGTCGTATG
	Relish-4	ACCTCGATTAGCGTGGCC	ATTTGCCTTGCGTTCGGCC
	Primers for QPCR in mammals
	Genes	Forward（5’ to 3’）	Reverse（5’ to 3’）
	Larp6-ms	CAGCTCGGCGAACAGACTC	CCCACTTGTCGTGGCACTAC
	Larp7-ms	AAGCAGGTGGACTTCTGGTTT	TCCCATCAGTTGTCAGCTTCT
	β-Actin-ms	TCATGAAGTGTGACGTGGACATC	CAGGAGGAGCAATGATCTTGATCT
	LARP6-human	TCTCCTAAGCTGTGGGCTCT	GGTTTGAGGATCCGCACTGA
	LARP7-human	ATGAGGATGAACGCACAGTGT	TTCCACAAACGCAAATCCCTT
	GAPDH-human	CTGGGCTACACTGAGCACC	AAGTGGTCGTTGAGGGCAATG
