# Supplementary material for: The Circadian Transcription Factor CLOCK Modulates Oxidative Stress Resistance via the ACHL–Relish Axis in Drosophila
Source: Adv Sci (Weinh). 2025 Oct 30;13(4):e14388. doi: 10.1002/advs.202514388 (PMC12822383; doi:10.1002/advs.202514388)
Supplement: Supplementary file 3 — Supplemental Table 2 [file ADVS-13-e14388-s001.xlsx]

## Sheet: Sheet1
All experiments were performed using adult flies aged 3–5 days
	Genotype	Gender	Number
FIG1B	iso31	male/female	150
FIG1D	iso31	female	200
	clkout		160
	per01		140
	tim01		139
FIG1E	iso31	male	60
	clkout		40
	per01		60
	tim01		60
FIG1F	iso31	female	242
	clkout		242
FIG1G	Elav/+	female	150
	clkRNAi-2/+		59
	Elav/clkRNAi-1		130
	Elav/clkRNAi-2		150
	Elav/clkRNAi-3		210
FIG1H	TD2/+	female	392
	clkRNAi-2/+		59
	TD2/clkRNAi-1		324
	TD2/clkRNAi-2		363
	TD2/clkRNAi-3		392
FIG1I	PD2/+	female	358
	clkRNAi-2/+		59
	PD2/clkRNAi-1		328
	PD2/clkRNAi-2		359
	PD2/clkRNAi-3		362
FIG1J	TD2; PG80/+	female	110
	TD2; PG80/clkRNAi-1		60
	TD2; PG80/clkRNAi-2		70
	TD2; PG80/clkRNAi-3		90
FIG1K	PG4/+	female	210
	UAS-clk/+		240
	PG4/UAS-clk		270
FIG2	iso31	female	90
	clkout		90
FIG3H	ED2/+	female	300
	ED2/AchlRNAi		300
FIG4M	TD2/+	female	120
	TD2/RelishRNAi		90
FIG4N	TD2/RelRNAi	female	120
	clkout		120
	TD2/RelRNAi;clkout		90
FIGS1A	iso31	female	329
	clkout		317
FIGS1B	iso31	female	87
	clkout		114
FIGS1C	iso31	female	125
	clkout		139
FIGS1G	TD2/+	female	227
	cycRNAi-2/+		55
	TD2/cycRNAi-1		89
	TD2/cycRNAi-2		113
FIGS1H	PD2/+	female	200
	cycRNAi-2/+		55
	TD2/cycRNAi-1		115
	TD2/cycRNAi-2		92
FIGS1I	MB-Gal4/+	female	60
	MB-Gal4/clkRNAi		60
FIGS1J	MB-Gal4/+	female	60
	MB-Gal4/cycRNAi		60
FIGS2A	iso31	female	90
	clkout		90
FIGS2C	iso31-PBS	female	136
	iso31-E.coli		134
	clkout-PBS		135
	clkout-E.coli		137
